# Supplementary material for: Educational Effects of Simulation and Non-Simulation Training in Airway Management according to Levels of the Kirkpatrick Model: A Systematic Review and Network Meta-Analysis
Source: J Clin Med. 2022 Sep 23;11(19):5614. doi: 10.3390/jcm11195614 (PMC9571641; doi:10.3390/jcm11195614)
Supplement: Supplementary file 1 [file jcm-11-05614-s001.zip]

Archive with 1 entries (1 files):
- jcm-1888044-supplementary.pdf
